# Supplementary material for: Epidemiological Interface of Sylvatic and Dog Rabies in the North West Province of South Africa
Source: Trop Med Infect Dis. 2022 Jun 5;7(6):90. doi: 10.3390/tropicalmed7060090 (PMC9227852; doi:10.3390/tropicalmed7060090)
Supplement: Supplementary file 1 [file tropicalmed-07-00090-s001.zip]

Archive with 1 entries (1 files):
- tropicalmed-1762595-supplementary.pdf
